# Supplementary material for: An Experimental Model of Acute Pulmonary Damage Induced by the Phospholipase A2-Rich Venom of the Snake Pseudechis papuanus
Source: Toxins (Basel). 2025 Jun 12;17(6):302. doi: 10.3390/toxins17060302 (PMC12197351; doi:10.3390/toxins17060302)
Supplement: Supplementary file 1 [file toxins-17-00302-s001.zip › Supplementary table S1 - Original Experimental Data.xlsx]

## Sheet: Fig 4. Pulmonary mechanics
2.4 Effect of venom on pulmonary mechanics (Figure 4).
CONTROL	n=3
SS	Animal	Rrs	Ers	Raw	Gtis	Htis
	S1	0.68	25.25	0.29	4.69	24.8
	S2	0.67	27.94	0.23	5.64	24.9
	S3	0.68	24.81	0.28	5.17	21
VENOM ( 35 µg, i.v)	n=5 and 6
P. papuanus	Animal	Rrs	Ers	Raw	Gtis	Htis
	V1	1.23	60.3	0.4	8.8	50.5
	V2	1.23	51.8	0.35	9.4	46
	V3	1.01	50.9	0.31	7.9	44.1
	V4	1.01	41.3	0.43	7.5	38.3
	V5	1.66	-	0.31	8.8	48
	V6	1.11	53.7	-	-	-
Veneno (35 µg, i.v.)pre-incubation with varespladib (0,5 mM)	n=4
P. papuanus +	Animal	Rrs	Ers	Raw	Gtis	Htis
Varespladib
	V1+IN	0.73	30.38	0.26	6.07	24.43
	V2+IN	0.76	30.19	0.24	6	26.52
	V3+IN	0.91	39.03	0.25	7.72	35.39
	V4+IN	0.75	29.07	0.25	-	25.36

## Sheet: Fig 5.1. Tracheal reactivity
2.5 Effect of venom on tracheal reactivity.
Pre (10 µg)	n=4					Post (10 µg)	n=4
	1	2	3	4			1	2	3	4
100 pM	0.0373	-0.0792	0.0288	0.0225		100 pM	-0.0373	-0.1169	-0.0188	-0.02
300 pM	0.0958	-0.0415	0.0013	-0.0375		300 pM	-0.056	-0.0804	0.0388	0.0188
1 nM	-0.0037	-0.0591	0.0025	-0.0175		1 nM	-0.0174	-0.1181	0.0188	0
3 nM	0.0784	-0.0779	-0.0413	0.0038		3 nM	-0.0572	-0.1772	-0.0225	-0.0188
10 nM	0.3495	0.2727	0.0175	0.0025		10 nM	0	-0.1005	-0.0363	-0.0025
30 nM	3.7043	5.0403	0.6451	2.5048		30 nM	0.1356	0.7439	0.0589	-0.0225
100 nM	7.217	8.8892	4.7101	6.9378		100 nM	4.4021	6.1825	3.2633	5.5852
300 nM	9.2371	11.067	7.1541	9.4163		300 nM	8.9646	10.2615	8.1801	9.6065
1 uM	10.9835	13.4206	9.3425	10.5737		1 uM	12.093	13.6367	12.2363	13.0647
3 uM	11.5258	15.0089	10.8483	11.4845		3 uM	13.4862	16.1085	15.2076	15.3919
10 uM	12.3418	16.0306	11.9068	11.9562		10 uM	14.5721	17.541	17.2633	16.7832
Pre (30 µg)	n=4					Post (30 µg)	n=4
	1	2	3	4			1	2	3	4
100 pM	-0.0572	0.0163	0.0388	-0.02		100 pM	-0.0958	0.0377	-0.0451	-0.0163
300 pM	-0.0771	0.0201	-0.005	0.0413		300 pM	-0.0958	0.0402	-0.01	-0.0175
1 nM	-0.0547	0.0415	0.0175	0.04		1 nM	-0.1555	0.0201	0.0175	-0.0363
3 nM	-0.0597	-0.0201	-0.0213	-0.0013		3 nM	-0.153	0.039	0.0313	-0.0388
10 nM	-0.0771	-0.0779	0.0013	0.0801		10 nM	-0.153	0.1181	0.3295	-0.0751
30 nM	0.7973	0.7225	0.2919	0.1764		30 nM	-0.1368	0.4109	0.9746	0.0225
100 nM	6.7145	5.7678	3.0478	2.441		100 nM	4.0003	5.1408	3.9848	0.4692
300 nM	10.2098	8.4771	5.6095	5.9568		300 nM	8.8888	8.6744	6.6981	4.7094
1 uM	12.4201	10.4022	6.9224	8.1864		1 uM	12.7324	11.263	8.849	7.5246
3 uM	13.8929	11.4025	7.8205	9.903		3 uM	14.3817	12.6553	10.237	9.2412
10 uM	15.6605	12.7357	8.4256	10.939		10 uM	15.7003	13.3452	10.8057	10.0231
Pre (100 µg)	n=4					Post (100 µg)	n=4
	1	2	3	4			1	2	3	4
100 pM	-0.0199	-0.0239	-0.0188	0.02		100 pM	-0.0187	0.0402	-0.0601	0.0188
300 pM	-0.0012	0.0176	0.0013	0		300 pM	-0.1754	0.0201	-0.1416	0.0813
1 nM	0	0.0201	-0.0413	-0.04		1 nM	-0.1555	-0.4737	-0.1403	0.1576
3 nM	-0.0199	0.0188	-0.0589	-0.0588		3 nM	-0.1169	-0.6082	-0.1603	0.1939
10 nM	0	0	-0.0614	-0.0213		10 nM	-0.0386	-0.2161	-0.0413	0.314
30 nM	0.0784	0.3707	-0.0188	-0.0013		30 nM	0.194	0.4536	1.1926	0.0788
100 nM	5.5689	5.984	3.3234	1.6991		100 nM	4.4245	4.9674	4.0637	3.1817
300 nM	8.4236	8.7523	5.7837	3.8286		300 nM	7.7407	7.85	6.3499	4.6906
1 uM	9.9535	11.1612	7.1366	5.2324		1 uM	9.6463	11.1838	8.0134	6.6587
3 uM	10.5742	12.0496	7.9132	6.167		3 uM	10.6327	12.4995	9.087	8.3791
10 uM	11.4288	13.5965	8.0172	6.8752		10 uM	11.5059	13.0285	9.2636	8.9697

## Sheet: Fig 5.2. Bronchial reactivity 
2.5 Effect of venom on bronchial reactivity.
Pre (10 µg)	n=4					Post (10 µg)	n=4
	1	2	3	4			1	2	3	4
100 pM	0.0188	0.0213	0.0821	0.039		100pM	0.01	0.0188	-0.056	-0.0415
300 pM	0.02	-0.0425	0.0796	0.0415		300pM	0.02	-0.0425	-0.0187	-0.0427
1 nM	0.02	-0.0988	0.0809	0.0214		1nM	0.0225	-0.0601	-0.0211	0.0163
3 nM	0.0363	-0.1038	0.0995	0.1206		3nM	0.0013	-0.0388	-0.0386	0.0151
10 nM	0.0789	-0.1001	0.0796	0.1194		10nM	0.02	-0.1001	0.0597	0.039
30 nM	0.1553	-0.0425	0.1592	0.0616		30nM	0.0363	-0.0776	0.0796	0.0955
100 nM	1.4281	0.7795	1.4765	1.1975		100nM	0.5086	-0.0776	0.3321	0.1734
300 nM	2.7371	2.7526	2.545	2.3587		300nM	1.8164	0.6043	2.3497	0.9563
1 uM	3.7293	4.5655	3.0687	2.6313		1µM	3.2232	1.0134	2.6569	1.9364
3 uM	3.9247	5.5827	3.147	3.0825		3µM	4.6111	3.5145	3.8025	2.9191
10 uM	4.3594	5.1123	3.3025	3.2207		10µM	4.9431	5.2537	4.0376	3.2923
Pre (30 µg)	n=4					Post (30 µg)	n=4
	1	2	3	4			1	2	3	4
100 pM	0.0363	0.0163	0	-0.0352		100 pM	0.0175	0.0163	0.0199	0.2262
300 pM	0.0351	0.0551	-0.0224	-0.0176		300 pM	0.02	0.0801	-0.0236	0.181
1 nM	0.015	0.0175	0.0199	-0.0226		1 nM	0.0188	0.0563	-0.0224	0.1382
3 nM	0.0363	0.0388	-0.0012	-0.0101		3 nM	0	0.0363	-0.0784	0.1583
10 nM	0.0401	0.02	0.0373	-0.0427		10 nM	0.0163	0.0576	-0.041	0.181
30 nM	0.0789	0.0175	3.1445	-0.0201		30 nM	0.0313	0.0776	3.8175	0.1784
100 nM	1.2276	2.2046	4.3648	0.0729		100 nM	0.2343	0.7995	5.3151	0.1407
300 nM	2.9112	3.1992	5.0452	0.5328		300 nM	2.6394	2.6375	6.1485	0.3167
1 uM	5.141	5.4464	5.8027	1.2993		1 uM	4.1664	2.8502	6.6535	1.1435
3 uM	5.3527	5.7579	5.8985	2.1438		3 uM	5.9841	6.3472	6.7306	2.478
10 uM	5.6484	5.9743	5.7057	2.4805		10 uM	6.6267	6.446	6.4222	2.9656
Pre (100 µg)	n=4					Post (100 µg)	n=4
	1	2	3	4			1	2	3	4
100 pM	0.0601	-0.0601	-0.0012	-0.0188		100 pM	-0.0213	0.02	0.1194	-0.0603
300 pM	0.0589	-0.1189	-0.0187	0		300 pM	0.0614	0.0413	0.0423	-0.7125
1 nM	0.0752	-0.0801	0.0025	0		1 nM	0.094	0.2152	0.2401	-0.2576
3 nM	0.0789	-0.0588	0.0386	-0.0188		3 nM	0.1416	-0.0601	0.2152	-0.1784
10 nM	0.0589	-0.0626	0.061	0.0201		10 nM	0.1178	0.0375	0.1592	-0.1206
30 nM	0.0576	-0.0588	0.041	0.0201		30 nM	0.2167	0.0025	0.1542	0.0754
100 nM	1.4844	0.1164	0.6617	0.1181		100 nM	0.2944	0.2127	2.4902	-0.1194
300 nM	2.9689	0.6431	2.3696	1.0769		300 nM	2.1496	1.2299	5.2268	0.7024
1 uM	3.2232	4.488	6.09	2.4139		1 uM	2.4064	4.3916	7.36	1.4061
3 uM	4.2216	4.5067	5.9196	2.3938		3 uM	3.7931	5.2925	7.3028	2.0759
10 uM	4.3794	5.5665	6.6784	2.5296		10 uM	3.4449	6.5812	8.3054	2.468

## Sheet: Effect exhaled NO
2.6 Effect of venom on exhaled NO.
CONTROL	n=3			VENOM ( 35 µg, i.v)	n=6			Veneno (35 µg, i.v.)pre-incubation with varespladib (0,5 mM)	n=4
SS	Animal	NO		P. papuanus	Animal	NO		P. papuanus +	Animal	NO
	S1	15.7			V1	15.4		Varespladib
	S2	18.8			V2	15.6			V1+IN	12.2
	S3	34			V3	11.1			V2+IN	24
					V4	15.3			V3+IN	15.4
					V5	14			V4+IN	9.9
					V6	14.7

## Sheet: Fig 6. ACE activity
2.7 Effect of venom on angiotensin-converting enzyme (ACE).
Control	n=4 and 5
		S1	S2	S3	S4	S5
ACE activity (nmol/min/mg protein)	1 h	8.6	9.5	11.6	8.9	10.6
	3 h	9.5	12.7	-	9.4	13.1
Venom	n= 7 and 8
		V1	V2	V3	V4	V5	V6	V7	V8
ACE activity (nmol/min/mg protein)	35 µg (1 h)	6.9	7.1	7.6	6.9	7	6.8	7.1	-
	15 µg (3 h)	8.2	9.8	10.2	11.4	8.5	8	10.2	9.2

## Sheet: Inflammatory cells (BALF)
2.8.1 Inflammatory cells (BALF).
Control (SS)	BALF		Venom (35 µg)	BALF		Ven + Inh	BALF
S1	0.9		V1	0.56		V1+IN	2.4
S2	2.3		V2	1.87		V2+IN	3.7
S3	2		V3	7.18		V3+IN	4.3
			V4	2.1		V4+IN	4.2
			V5	4

## Sheet: Fig. 7.1 Protein (BALF)
2.8.2 Total protein concentration in BALF.
Venom (35 µg) n=15				Venom + Varespladib n=5				Control (SS) n=5
	Cn	By dilution factor (4)			Cn	By dilution factor (4)			Cn	By dilution factor (4)
V1	1945.78	7783.11		Var1	305.917	1223.67		S1	228.583	914.333
V2	430.278	1721.11		Var2	391	1564		S2	309.833	1239.33
V3	1361.11	5444.44		Var3	421.583	1686.33		S3	324.333	1297.33
V4	2135.22	8540.89		Var4	313.417	1253.67		S4	235.917	943.667
V5	1371.11	5484.44		Var5	351.583	1406.33		S5	256.833	1027.33
V6	1261.06	5044.22
V7	2251.89	9007.56
V8	2221.89	8887.56
V9	2430.56	9722.22
V10	2029.17	8116.67
V11	2180.67	8722.67
V12	1961.39	7845.56
V13	1467.78	5871.11
V14	1244.33	4977.33
V15	1431.33	5725.33

## Sheet: Fig. 7.2 Hemoglobin (BALF)
2.8.2 Total hemoglobin concentration in BALF.
Venom (35 µg) n=15			Venom + Varespladib n=5			Control (SS) n=5
	Conc			Conc			Conc
V1	5316.67		1	86.6667		1	71.3333
V2	554		2	111.333		2	140.667
V3	2617.33		3	198		3	103.333
V4	5143.33		4	254.667		4	86.6667
V5	2460		5	166.667		5	86
V6	2696
V7	5998.67
V8	4838
V9	4669.33
V10	3912.67
V11	3414
V12	2736.67
V13	5247.33
V14	5772
V15	2696.67

## Sheet: Fig. 8.1 Anti-inflam (prot)
2.9 Effects of anti-inflammatory agents on protein concentration in BALF
VENOM (35 µg) n=15			HOE-140 n=3			PENTOXIFYLLINE n=4			L-NAME n=6			INDOMETHACIN n=5			CONTROL (SS) n=5			ANTI-NEUTROPHIL ANTIBODIES n=5			INDO+NAME n=8
	Conc			Conc			Conc			Conc			Conc			Conc			Conc			conc
V1	7783.11		HOE1	7500.22		Pento1	4539.56		NAME1	3962.67		Indo1	6624		S1	914.333		Anti-1	7397.11		1	1967.17
V2	1721.11		HOE2	3880.44		Pento2	8020		NAME2	1383.11		Indo2	4597.33		S2	1239.33		Anti-2	5398.44		2	1598.36
V3	5444.44		HOE3	9227.11		Pento3	8456.22		NAME3	5468.44		Indo3	2204		S3	1297.33		Anti-3	7638.67		3	2289.02
V4	8540.89					Pento4	9310		NAME4	4015.78		Indo4	2858.67		S4	943.667		Anti-4	5428.89		4	3901.77
V5	5484.44								NAME5	3358		Indo5	6482.44		S5	1027.33		Anti-5	#REF!		5	1185.98
V6	5044.22								NAME6	4629.11											6	744.823
V7	9007.56																				7	1040.28
V8	8887.56																				8	2204.29
V9	9722.22
V10	8116.67
V11	8722.67
V12	7845.56
V13	5871.11
V14	4977.33
V15	5725.33

## Sheet: Fig. 8.2 Anti-inflam. (Hb) 
2.9 Effects of anti-inflammatory agents on hemoglobin conc entration in BALF
Venom (35 µg) n=15			CONTROL (SS) n=5			L-NAME n=6			INDOMETHACIN n=5			HOE-140 n=3			PENTOXIFYLLINE n=3			ANTI-NEUTROPHIL ANTIBODIES n=5			INDO+L-NAME n=8
	Conc			Conc			Conc			Conc			Conc			Conc			Conc			Conc
V1	5316.67		1	71.3333		1	1790.67		1	4062.67		1	4737.33		1	1746		1	4555.33		1	1156.82
V2	554		2	140.667		2	482		2	2074.67		2	1808.67		2	4402.67		2	2620.67		2	646.97
V3	2617.33		3	103.333		3	3198		3	1122.67		3	6422.67		3	4960		3	4288		3	1262.12
V4	5143.33		4	86.6667		4	390		4	1422.67								4	2814		4	2473.48
V5	2460		5	86		5	1500.67		5	3498.67								5	4898.67		5	572.727
V6	2696					6	1368														6	302.652
V7	5998.67																				7	428.03
V8	4838																				8	996.97
V9	4669.33
V10	3912.67
V11	3414
V12	2736.67
V13	5247.33
V14	5772
V15	2696.67

[truncated: 1 more sheets: Fig. 3 Cytotoxicity assays]
